# Supplementary material for: IL-10 Plays a Critical Role in Mitigating Acute Anaemia Development During African Trypanosome Infection
Source: Pathogens. 2025 Dec 12;14(12):1276. doi: 10.3390/pathogens14121276 (PMC12735828; doi:10.3390/pathogens14121276)
Supplement: Supplementary file 1 [file pathogens-14-01276-s001.zip]

Archive with 1 entries (1 files):
- pathogens-3931119-supplementary.pdf
